# Supplementary material for: Cumulative evidence for association between genetic polymorphisms and esophageal cancer susceptibility: A review with evidence from meta‐analysis and genome‐wide association studies
Source: Cancer Med. 2019 Feb 21;8(3):1289–305. doi: 10.1002/cam4.1972 (PMC6434199; doi:10.1002/cam4.1972)
Supplement: Supplementary file 3 [file CAM4-8-1289-s003.xlsx]

## Sheet: Sheet1
Suppoting Information Table 3: Non-significant association in meta-analysis
PMID	Gene(variant)	cancer type	Year	Comparison	ethnicity	OR (95% CI)	Publication bias/ heterogeneity	I2(%)	No. of studies	Cases/control	Number of test allele or genotype (calculated value according to MAF)	Maf	Ref.
CYP1A1
25048966	CYP1A1（T6235C）	EC	2014	Dominant	diverse	1.17（0.93-1.46）	P=0.183/0.001	0.603	16	4389( 1663/2726 )	2422	0.3239	(37)
MicroRNA 423
26925372	MicroRNA-423（rs6505162）	EC	2015	Additive	diverse	0.98(0.81-1.18)	P=Na/0.044	0.629	4	5043(2048/2995)	3373	0.3419	(78)
MMP3
23644699	MMP3(rs3025058)	EC	2013	Recessive	diverse	0.81(0.66-1.01)	P=0.238/0.22	0.34	3	1940(856/1084)	697	0.6153	(60)
CTLA
26770356	CTLA-4(49G>A)	EC	2014	Dominant	Asian	1.31（0.90-1.89）	P=0.725/0.000	0.851	4	4071(1944/2127)	2233	0.3155	(79)
XRCC1 Arg280His
23543084	XRCC1（rs25489）	ESCC	2013	Dominant	Asian	0.842（0.702-1.010）	P=Na/0.075	0.566	4	3011(1152/1859)	672	0.1245	(74)
ZBTB20
28164573	ZBTB20(rs9841504)	EC	2016	Dominant	Asian	0.998(0.876-1.138)	P=No/0.745	Na	2	4602(2184/2418)	1233	0.1435	(80)
EPHX1
25714851	EPHX1（rs2234922）	EC	2015	Additive	diverse	1.04（0.94-1.14）	P=0.711/0.128	0.396	7	5792(2066/3726)	Na(2496)	0.2155a	(81)
EPHX1
25714851	EPHX1（rs1051740）	EC	2015	Additive	diverse	1.05（0.95-1.17）	P=0.073/0.006	0.647	8	5792(2066/3726)	Na(3629)	0.3133a	(81)
Fas
24598538	Fas(rs1800682)	EC	2014	Dominant	diverse	1.02(0.85-1.21)	P=>0.05/0.459	0	4	3012(1277/1735)	Na(1368-2736)	0.4543a	(42)
MicroRNA 146a
26925372	MicroRNA-146a（rs2910164)	EC	2015	Additive	diverse	1.12(0.94-1.33)	P=Na/0.052	0.612	4	3032(1494/1538)	3493	0.5782	(78)
MicroRNA 196a2
26925372	MicroRNA-196a2（rs11614913)	EC	2015	Additive	diverse	0.99(0.83-1.19)	P=0.75/<0.001	0.8	6	4618(2071/2547)	4466	0.4503	(78)
XPA
25709470	XPA(rs1800975)	EC	2015	Dominant	diverse	0.87(0.61-1.23)	P=0.703/<0.00001	0.84	9	5617(2065/3552)	4018	0.4944	(82)
XRCC1
23543084	XRCC1（rs25487）	EC	2013	Dominant	diverse	0.963（0.842-1.100）	P=Na/0.000	0.57	18	10517(3296/7221)	5756	0.3434	(74)
Na: Not available , No:significant publication bias/heterogeneity was not found, Diverse: two or more ethnicities were reported in the meta-analysis.
aThe MAF is obtained from dbSNP database
