# Supplementary material for: Cumulative evidence for association between genetic polymorphisms and esophageal cancer susceptibility: A review with evidence from meta‐analysis and genome‐wide association studies
Source: Cancer Med. 2019 Feb 21;8(3):1289–305. doi: 10.1002/cam4.1972 (PMC6434199; doi:10.1002/cam4.1972)
Supplement: Supplementary file 4 [file CAM4-8-1289-s004.xlsx]

## Sheet: Sheet1
Suppoting Information Table 4: Inconsistency among meta-analysis
PMID	Gene(variant)	cancer type	Year	Comparison	ethnicity	OR (95% CI)	Publication bias/ heterogeneity	I2(%)	No. of studies	Cases/control	Number of test allele or genotype (calculated value according to MAF)	Maf
ADH1B
20806441	ADH1B（rs1229984）	EC	2010	Homozygous	diverse	2.91(2.04-4.14)	P=0.21/<0.05	Na	13	9490(2390/7100)	Na（0-1504）	0.1585b
21048924	ADH1B（rs1229984）	ESCC	2010	Dominant	Asian	1.62(1.49-1.76)	P=0.09/0.46	Na	12	13166(4220/8946)	Na(2087-4174)	0.1585b
21157980	ADH1B（rs1229984）	EC	2010	Recessive	Asian	3.95(2.76-5.67)	P=0.202/0.014	Na	7	3327(1171/2156)	Na(0-527)	0.1585b
24446180	ADH2 （rs1229984）	EC	2014	Recessive	Asian	2.77(2.14-3.58)	P=0.348/<0.001	0.863	18	22618(8906/13712)	Na(0-3585)	0.1585b
27450204	ADH1B（rs1229984）	EC	2016	Additive	diverse	0.67(0.59-0.76)	P=No/<0.00001	0.87	20	23148(9158/13990)	30676	0.6983
					Asian	0.66(0.57-0.75)	P=No/<0.00001	0.88	18	22038(8687/13351)	30595	0.7299
ALDH2
16103445	ALDH2 Glu487Lys (rs671)	EC	2005	Homozygous	Asian	0.36(0.16-0.80)	P=0.61/0.71	0	5	2152(705/1447)	Na(0-77)	0.0357(b)
20806441	ALDH2 Glu504Lys (rs671)	EC	2010	Homozygous	diverse	0.76(0.42-1.40)	P=0.51/<0.001	Na	18	8661(2631/6030)	N0-618	0.0357(b)
21157980	ALDH2 Glu504Lys (rs671)	EC	2010	Dominant	Asian	2.00(1.54-2.61)	P=0.085/0.001	Na	7	3909(1450/2459)	Na(140-280)	0.0357(b)
22320964	ALDH2 Glu487Lys (rs671)	EC	2011	Homozygous	Asian	0.6(0.26-1.38)	P=Na/<0.001	Na	16	9041(2697/6344)	Na(0-323)	0.0357(b)
25680115	ALDH2 Glu504Lys (rs671)	EC	2015	Dominant	diverse	1.52(1.12-2.08)	P=Na/<0.00001	0.96	23	22638(8249/14389)	Na(808-1616)	0.0357(b)
25848305	ALDH2 (rs671)	EC	2015	Homozygous	diverse	0.69(0.48-0.98)	P=0.682/<0.001	0.748	31	24707(8510/16197)	1439	0.2446
			2015	Homozygous	Asian	0.68(0.60-0.79)a	P=0.682/0.000a	74.3%a	30	23481(8130/15351)	1429	0.2573
28422823	ALDH2 Glu487Lys (rs671)	EC	2017	Recessive	diverse	0.41(0.23-0.72)	P=0.448/0.000	0.811	15	11188(3812/7376)	603	0.2615
		EC	2017	Recessive	Asian	0.436(0.202-0.941)	P=0.208/0.000	0.85	9	4481(1739/2742)	306	0.3
CCND1
23020291	CCND1(rs603965)	EC	2012	Dominant	diverse	1.49 (1.00–2.21)	P>0.05/0.000	0.765	8	3016(1252/1764)	2405	0.5156
		EC	2012	Homozygous	Asian	2.00(1.01-3.98)	P>0.05/0.000	0.807	5	1807(841/966)
23661400	CCND1(rs603965)	EC	2013	Additive	diverse	1.14(0.94-1.38)	P=0.042/0.000	0.781	9	4944(1898/3046)	Na(4089)	0.4135b
24648939	CCND1(rs603965)	EC	2013	Additive	diverse	1.26(1.00-1.59)	P=0.182/0.000	0.796	7	2832(1154/1678)	2900	0.4949
24944806	CCND1(rs603965)	EC	2014	Recessive	diverse	1.33(1.03-1.73)	P<0.001/0.000	0.721	11	5343(2111/3232)	1471	0.5203
		EC	2014	Recessive	Asian	1.22(0.93-1.60)	P<0.001/0.0228	0.307	4
		EC	2014	Recessive	Caucasian	1.44(0.97-2.14)	P<0.001/0.000	0.807	7
COX-2
19669667	COX-2(rs20417)	EC	2010	Dominant	Asian	1.97(1.51-2.56)	P=>0.05/0.18	Na	2	2686(1200/1486)	Na(532-1063)	0.1979b
21304218	COX-2(rs20417)	EC	2011	Additive	diverse	1.45(1.23-1.71)	P=0.922/0.003	0.76	4	3779(1562/2217 )	638	0.0753
			2011	Additive	Asian	1.71(1.37-2.17)	Na/Na	Na	2	2686(1200/1486 )	307	0.0451
25339021	COX-2(rs20417)	EC	2014	Dominant	diverse	1.32(0.77-2.25)	P=Na/<0.00001	0.92	6	5200(2099/3101)	1534	0.174
19669667	COX-2(rs5275)	EC	2010	Dominant	diverse	1.28(0.97-1.70)	P=>0.05/0.21	Na	2	847(383/464)	Na(339-678)	0.4002b
21304218	COX-2(rs5275)	EC	2011	Additive	diverse	1.16(0.83-1.62)	Na/0.09	0.65	2	847(383/464)	628	0.3545
		EC	2011	Additive	Caucasian	1.37(1.04-1.80)	P=Na/Na	Na	1	457(209/248)	327	0.3246
EGF
20033794	EGF G61A(rs4444903)	EC	2010	Additive	diverse	0.73(0.61-0.86)	P=0.033/0.949	Na	2	1039(470/569)
22070650	EGF G61A(rs4444903)	EC	2012	Additive	diverse	1.168(1.902-1.249)	P=Na/0.248	Na	3	1713(779/934)	Na(1353)	0.3948b
23403233	EGF 61A>G(rs4444903)	EC	2013	Additive	diverse	1.38(1.20-1.59)	P=0.476/0.997	0	3	1713(779/934)	1659	0.4534
EPHX1
23681797	EPHX1 His139Arg（rs2234922）	EC	2013	Recessive	Caucasian	0.52(0.27-0.97)	P=No/0.243	0.292	3	1163(-/-)	Na(0-251）	0.2155b
24615030	EPHX1 His139Arg（rs2234922）	EC	2014	Dominant	diverse	1.17(0.82-1.68)	P=0.141/0.030	0.57	7	2516(901/1615)	945	0.2251
24803829	EPHX1 His139Arg（rs2234922）	EC	2014	Dominant	diverse	1.03(0.78-1.37)	P=0.852/0.095	0.466	6	2432(861/1571)	Na(524-1048)	0.2155b
25714851	EPHX1 His139Arg（rs2234922）	EC	2015	Additive	diverse	1.04(0.94-1.14)	P=0.711/0.128	0.396	7	5792(2066/3726)	Na(2496)	0.2155b
EPHX1
23681797	EPHX1 Tyr113His（rs1051740）	EC	2013	Homozygous	diverse	0.96(0.79-1.17)	P=No/0.086	0.422	9	3411(1291/2120)
24803829	EPHX1 Tyr113His（rs1051740）	EC	2014	Dominant	diverse	1.06(0.75-1.49)	P=0.852/0.001	0.74	7	2941(1118/1823)	Na(921-1842)	0.3133b
24615030	EPHX1 Tyr113His（rs1051740）	EC	2014	Recessive	diverse	1.201(1.001-1.450)	P=0.05/0.286	0.182	8	3026(1158/1868)	716	0.4168
25714851	EPHX1 Tyr113His（rs1051740）	EC	2015	Additive	diverse	1.05(0.95-1.17)	P=0.073/0.006	0.647	8	5792(2066/3726)	Na(3629)	0.3133b
ERCC2
18349268	ERCC2 Asp312Asn（rs1799793）	EC	2008	Dominant	diverse	1.09(0.90-1.33)	P=0.81/Na	0	4	2536(1054/1482)	940	0.221
22994751	ERCC2 Asp312Asn（rs1799793）	EC	2012	Dominant	diverse	1.20(1.05-1.36)	P=0.09/0.070	0	8	5306(2165/3141)	1949	0.2141
		EC	2012	Dominant	Caucasian	1.26(1.08-1.47)	P=0.09/0.49	0	4	2783(1059/1724)	1618	0.3364
24234258	ERCC2 Asp312Asn（rs1799793） （G312A）	EC	2014	Dominant	diverse	1.18(1.03-1.35)	P=0.11/0.93	0	7	4559(1831/2728)	1865	0.2381
25356096	ERCC2 Asp312Asn（rs1799793） （G312A）	EC	2014	Dominant	diverse	1.14(1.03-1.27)	P=0.096/1.00	0	15	9940(3928/6012)	2981	0.1865
										(/)
25469049	ERCC2 Asp312Asn（rs1799793） （G312A）	EC	2014	Dominant	diverse	1.18(1.04-1.34)	P=0.06/0.98	0	10	5548(2373/3175)	1756	0.1846
		EC	2014	Dominant	Non-Chinese	1.24(1.05-1.47)	P=0.06/0.931	0	9	2225(867/1358)	1318	0.3446
28489582	ERCC2 Asp312Asn（rs1799793） （G312A）	EC	2017	Dominant	diverse	1.214(1.057-1.394)	P=0.236/0.989	0	7	4840(1663/3177)	2550	0.3214
Fas
25085585	Fas-670 A/G(rs1800682)	EC	2014	Dominant	diverse	0.95(0.92-0.99)	P=No/0.010	Na	3	2100(927/1173)	Na(954-1908)	0.4543b
24598538	Fas-670 A/G(rs1800682)	EC	2014	Dominant	diverse	1.02(0.85-1.21)	P=>0.05/0.459	0	4	3012(1277/1735)	Na(1368-2736)	0.4543b
GSTM1
19427967	GSTM1(null/present)	EC	2009	null vs present	diverse	1.29(1.01-1.65)	P=0.426/0.00001	0.749	20	5455(1947/3508)	2561	0.2246
		EC	2009	null vs present	Asian	1.41(1.01-1.97)	P=0.426/0.0000	0.823	14	4093(1552/2541)	Na	Na
23625656	GSTM1(null/present)	EC	2013	null vs present	Asian	1.49(1.11-2.00)	P=0.227/<0.00001	0.81	18	5455(1947/3508)	2684	0.2328
26855551	GSTM1(null/present)	EC	2016	null vs present	diverse	1.33(1.12-1.57)	P=0.0873/<0.000001	0.77	37	11949(4572/7377)	5478	0.2197
		EC	2016	null vs present	Asian	1.53(1.26-1.86)	P=0.0873/0.000001	77.2%a	27	8406(3336/5070)	3814	0.2099
GSTT1
23167350	GSTT1(null/present)	EC	2012	null vs present	Asian	1.31(1.12-1.53)	P=0.0464/0.073	0.413	11	2799(1136/1644)	1413	0.2427
23238916	GSTT1(null/present)	EC	2013	null genotype	Asian	1.24(1.10-1.29)	P=0.784/0.049	0.444	12	2993(1243/1750)	Na	Na
23244092	GSTT1(null/present)	EC	2012	null vs present	Asian	1.26(1.05-1.52)	P=0.270/0.04	0.427	15	3842(1626/2216)	1686	0.2128
MDM2
24844868	MDM2(T309G)	EC	2015	Additive	diverse	0.88(0.81-0.96)	P=0.83/0.263	0.228	6	4915(1899/3016)	4762	0.4741
		EC	2015	Homozygous	Asian	0.7(0.58-0.84)	P=0.94/0.539	0	5	4150(1059/2562)	1076	0.4881
		EC	2015	Additive	Asian	0.85(0.78-0.93)	P=0.83/Na	Na	5	4150(1059/2562)	4167	0.4881
27785069	MDM2(T309G)	ESCC	2016	Additive	Asian	1.19(1.09-1.3)	P=0.671/No	Na	6	4414(1720/2694)	4386	0.4826
MicroRNA 146a
23155448	MicroRNA-146a（rs2910164）	EC	2012	Dominant	diverse	0.79(0.65-0.976)	P=0.489/0.195	0.404	2	1551(772/779)	Na(433-866)	0.2792b
24247819	MicroRNA-146a（rs2910164）	ESCC	2014	Additive	diverse	1.23(1.04-1.44)	P=0.354/0.054	0.708	2	1604(790/814)	1548	0.4674
26925372	MicroRNA-146a（rs2910164）	EC	2015	Additive	diverse	1.12(0.94-1.33)	P=Na/0.052	0.612	4	3032(1494/1538)	3493	0.5782
MicroRNA 196a2
23160898	MicroRNA-196a2（rs11614913）	EC	2013	Additive	diverse	1.40(1.22-1.61)	P=No/0.52	0	2	3184(1530/1654)	Na(2119)	0.3327b
23691458	MicroRNA-196a2（rs11614913）	EC	2012	Dominant	diverse	1.20(0.28-5.11)	P=No/<0.00001	Na	2	1592(765/827)	1291	0.5393
26925372	MicroRNA-196a2（rs11614913）	EC	2015	Additive	diverse	0.99(0.83-1.19)	P=0.75/<0.001	0.8	6	4618(2071/2547)	4466	0.4503
MMP7
23644699	MMP7 -781 A/G (rs11568818)	EC	2013	Dominant	Asian	1.54(1.09-2.17)	P=0.368/0.36	0	2	938(393/545)	307	0.1899
23725125	MMP7 -781 A/G (rs11568818)	ESCC	2013	Homozygous	Asian	1.45(1.11-1.91)	P=0.87/0.146	Na	2	938(393/545)	Na	0.3582b
		ESCC	2013	Dominant	Asian	1.19(0.48-2.96)	P=0.68/0.002	Na	2	938(393/545)	Na(336-672)	0.3582b
MTHFR
22126580	MTHFR A1298C (rs1801131)	ESCC	2011	Homozygous	Asian	0.89(0.59-1.35)	P=No/0.297	Na	5	1940(701/1239)	Na(0-484)	0.2494b
23679298	MTHFR A1298C (rs1801131)	EC	2013	Recessive	diverse	1.843(1.414-2.402)	P=0.801/0.435	0	6	3693(1302/2391)	246	0.2388
		EC	2013	Recessive	Asian	3.997(1.614-9.900)	P=0.801/0.409	0	4	1652(598/1054)	20	0.1456
		EC	2013	Recessive	Caucasian	1.693(1.280-2.240)	P=0.801/0.936	0	2	2037(704/1333)	226	0.3132
24606463	MTHFR A1298C (rs1801131)	EC	2014	Additive	Chinese	1.02(0.93-1.13)	P=0.347/Na	Na	4	2236(952/1284)	Na(1115)	0.2494b
NQO1 607C>T
22017531	NQO1 607C>T (rs1800566)	EC	2012	Additive	diverse	1.23(1.02-1.49)	P=0.391/0.003	0.634	10	3202(1390/1812)	Na(1449)	0.2889b
22387672	NQO1 607C>T (rs1800566)	EC	2012	Homozygous	diverse	1.32(0.69-2.54)	P=0.36/<0.01	Na	8	3087(1258/1829)	393	0.3289
22736108	NQO1 607C>T (rs1800566)	EC	2012	Homozygous	diverse	1.794(1.263-5.548)	P=Na/Na	Na	9	2964(1224/1740)	Na(0-856)	0.2889b
		EC	2012	Homozygous	Asian	1.530(1.118-2.093)	P=Na/Na	Na	6	1742(766/976)	Na(0-503)	0.2889b
		EC	2012	Homozygous	European	2.495(1.263-4.930)	P=Na/Na	Na	3	1222(458/764)	Na（0-353）	0.2889b
22770696	NQO1 607C>T (rs1800566)	EC	2012	Dominant	diverse	1.14(0.88-1.48)	P=0.904/0.02	0.59	8	2411(1192/1219)	Na(697-1393)	0.2889b
23497461	NQO1 607C>T (rs1800566)	EC	2013	Recessive	diverse	1.647(1.233-2.200)	P=0.69/0.441	0	8	2777(1217/1560)	303	0.274
		EC	2013	Recessive	Asian	1.53(1.10-2.14)	P=0.69/0.658	0	3	1178(525/653)	293	0.4217
		EC	2013	Recessive	Caucasian	2.03(1.14-3.61)	P=0.69/0.225	0	4	1365(551/814)	56	0.159
23725139	NQO1 607C>T (rs1800566)	EC	2013	Additive	diverse	1.289(1.051-1.581)	P=0.368/0.041	0.542	7	2533(1039/1494)	Na(1464)	0.2889b
24142529	NQO1 607C>T (rs1800566)	EC	2014	Additive	diverse	0.83(0.69-1.00)	P=0.68/0.001	0.65	11	3720(1619/2101)	2282	0.2875
		EC	2014	Additive	Chinese	0.70(0.59-0.84)	P=0.68/0.88	0	3	1048(490/558)	1180	0.4274
		EC	2014	Additive	Asian	0.81(0.65-1.01)	P=0.68/0.04	0.59	6	1864(820/1044)	1533	0.3879
24213850	NQO1 607C>T (rs1800566)	EC	2014	Additive	diverse	1.24(1.06-1.46)	P=0.59/0.005	0.593	12	4066(1725/2341)	Na(2349)	0.2889b
28203294	NQO1 607C>T (rs1800566)	EC	2017	Additive	diverse	1.13(1.01-1.26)	P=>0.05/0.000	0.744	13	5385(2357/3028)	Na(3110)	0.2889b
TP53
20389250	TP53 Arg72Pro (rs1042522)	EC	2012	Additive		1.21(1.05-1.39)	P=0.575/0.002	0.64	11	6328(2294/4034)	Na(4736)	0.4571b
20827430	TP53 Arg72Pro (rs1042522)	EC	2010	Dominant	diverse	1.20(1.06-1.36)	P=0.01/0.08	Na	7	6993(2919/4074)	Na(3197-6393)	0.4571b
		EC	2010	Dominant	diverse	1.35(1.140-1.60)	P=0.25/0.09	Na	3	3115(1052/2063)	Na(1424-2848)	0.4571b
21448430	TP53 Arg72Pro (rs1042522)	EC	2011	Dominant	diverse	0.73(0.57-0.94)	P=0.004/0.009	Na	9	5545(2114/3431)	3961	0.4478
23844939	TP53 Arg72Pro (rs1042522)	EC	2013	Additive	diverse	1.146(1.106-1.293)	P=0.481/<0.001	0.701	14	11492(4184/7308)	11550	0.4698
		EC	2013	Additive	Asian	1.194(1.031-1.384)	P=0.499/<0.001	0.704	11	7614(2317/5297)	6714	0.4188
26345834	TP53 Arg72Pro (rs1042522)	EC	2015	Additive	Asian	1.17(1.01-1.34)	P=0.194/<0.001	Na	13	8423(3308/5115)	8012	0.4548
		EC	2015	Additive	Asian	1.18(1.02-1.36)	P=0.194/0.026	Na	5	5176(1986/3190)	4827	0.4495
XPA
22314912	XPA A23G(rs1800975)	EC	2012	Dominant	Asian	0.55(0.43-0.70)	P=Na/Na	Na	2	1331(518/813)	Na(470-942)	0.3536b
25709470	XPA A23G(rs1800975)	EC	2015	Dominant	diverse	0.87(0.61-1.23)	P=0.703/<0.00001	0.84	9	5617(2065/3552)	4018	0.4944
XRCC1
19436829	XRCC1 Arg399Gln（rs25487）	ESCC	2009	Recessive	Asian	1.33(1.01-1.76)	P=No/0.10	0.48	5	2687(982/1705)	Na(0-700)	0.2604b
19444915	XRCC1 Arg399Gln（rs25487）	ESCC	2009	Dominant	Na	0.92(0.80-1.06)	P=No/0.06	0.507	7	3555(1310/2245)	Na(926-1851)	0.2604b
23359058	XRCC1 Arg399Gln（rs25487）	EC	2013	Recessive	Asian	1.42(1.07-1.90)	P=0.934/0.02	0.541	10	6524(2535/3989)	530	0.277
23543084	XRCC1 Arg399Gln（rs25487）	EC	2013	Dominant	diverse	0.963(0.842-1.100)	P=Na/0.000	0.57	18	10517(3296/7221)	5756	0.3434
XRCC1
19436829	XRCC1 Arg194Trprs1799782）	EC	2009	Homozygous	diverse	1.13(0.78-1.64)	P=No/0.40	0	5	2250(832/1418)	Na(278-557)	0.1238b
19444915	XRCC1 Arg194Trprs1799782）	ESCC	2009	Homozygous	Na	1.59(1.22-2.09)	P=No/0.37	0.072	8	3113(1320/1793)	Na(0-385)	0.1238b
21499756	XRCC1 Arg194Trprs1799782）	EC	2011	Recessive	Asian	1.68(1.33-2.13)	P=0.869/0.58	0	6	3557(1489/2068)	308	0.2855
23543084	XRCC1 Arg194Trprs1799782）	EC	2013	Recessive	Asian	1.332(1.093-1.624)	P=Na/0.074	0.423	10	5290(1946/3344)	457	0.2929
Na:Not available, No: significant publication bias/heterogeneity was not found, Diverse: two or more ethnicities were reported in the meta-analysis.
aThe information is calculated according to the data provided in the article since the article did not present(such as I2,OR, publication bias and heterogeneity)
bThe MAF is obtained from dbSNP database
