# Supplementary material for: Cumulative evidence for association between genetic polymorphisms and esophageal cancer susceptibility: A review with evidence from meta‐analysis and genome‐wide association studies
Source: Cancer Med. 2019 Feb 21;8(3):1289–305. doi: 10.1002/cam4.1972 (PMC6434199; doi:10.1002/cam4.1972)
Supplement: Supplementary file 5 [file CAM4-8-1289-s005.xlsx]

## Sheet: Sheet1
Suppoting Information Table 5:The value of statistical power under different model for a variant with different MAF
PMID	Gene(variant)	Comparison	No.of studies	The sample size is more than 4000	MAF	power	the value of power if the MAF is 0.2	the value of power if the MAF is 0.1
CYP1A1
25048966	CYP1A1(T6235C)	Dominant	16	4389(1663/2726)	0.3239	0.873	0.8568	70.67
MicroRNA 423
26925372	MicroRNA-423(rs6505162)	Additive	4	5043(2048/2995)	0.3419	0.9885	0.9501	77.79
CTLA
26770356	CTLA-4(49G>A)	Dominant	4	4071(1944/2127)	0.3155	0.8752	0.8568	0.7067
ZBTB20
28164573	ZBTB20(rs9841504)	Dominant	2	4602(2184/2418)	0.1435	0.8012	0.8568	0.7067
EPHX1 His139Arg
25714851	EPHX1(rs2234922)	Additive	7	5792(2066/3726)	0.2155a	0.9593	0.9501	0.7779
EPHX1 Tyr113His
25714851	EPHX1(rs1051740)	Additive	8	5792(2066/3726)	0.3133	0.9856	0.9501	0.7779
MicroRNA 196
26925372	MicroRNA-196a2(rs11614913)	Additive	6	4618(2071/2547)	0.4503	0.9928	0.9501	0.7779
XPA
25709470	XPA A23G(rs1800975)	Dominant	9	5617(2065/3552)	0.4944	0.7636	0.8568	0.7067
XRCC1 Arg399Gln
23543084	XRCC1(rs25487)	Dominant	18	10517(3296/7221)	0.3434	0.868	0.8568	0.7067
PMID	Gene(variant)	Comparison	No.of studies	The sample size is less than 4000	MAF	power	the value of power if the MAF is 0.2	the value of power if the MAF is 0.1
Fas
24598538	Fas(rs1800682)	Dominant	4	3012(1277/1735)	0.4543	0.6855	0.7473	0.5842
MicroRNA 146
26925372	MicroRNA-146a(rs2910164)	Additive	4	3032(1494/1538)	0.5782	96.51	0.881	0.66
MMP3
23644699	MMP3(rs3025058)	Recessive	3	1940(856/1084)	0.6153	0.5663	0.1425	0.0733
XRCC1 Arg280His
23543084	XRCC1(rs25489)	Dominant	4	3011(1152/1859)	0.1245	0.6463	0.7472	0.5841
aThe MAF is obtained from dbSNP database
